# Supplementary material for: Clinical significance and immune landscapes of stemness‐related and immune gene set‐based signature in oral cancer
Source: Clin Transl Med. 2021 Feb 19;11(2):e343. doi: 10.1002/ctm2.343 (PMC7893806; doi:10.1002/ctm2.343)
Supplement: Supplementary file 2 — Supporting Information [file CTM2-11-e343-s002.xls]

Gene	logFC	entrezID
ADAM12	3.439835912	8038
ADAMTS12	3.370899332	81792
ADAMTS2	3.166207951	9509
ATAD5	1.313863825	79915
BIRC5	2.083952874	332
BMP1	2.228402562	649
BMP8A	2.829017596	353500
BRCA1	1.394891486	672
CCNA2	1.662621627	890
CCNB1	1.653584187	891
CCNB2	1.932757557	9133
CDC7	1.257985283	8317
CDCA2	1.703260765	157313
CDK2	1.117841464	1017
CDKN3	1.9521639	1033
CENPA	2.221841101	1058
CENPF	1.790215474	1063
CLEC11A	1.618266394	6320
COL1A1	3.261573174	1277
COL1A2	2.780395673	1278
COL3A1	3.051489346	1281
COL4A1	2.460571255	1282
COL5A2	3.2919465	1290
COL5A3	2.453898019	50509
COL6A1	2.168030368	1291
COL6A2	1.743722343	1292
COL6A3	2.417409109	1293
CXCL12	-1.627474445	6387
DTL	2.025256522	51514
EDNRA	1.174054348	1909
EMILIN1	1.205941917	11117
ESCO2	1.459415003	157570
EXO1	2.038387816	9156
F2R	1.270191213	2149
FAP	2.775633832	2191
FMNL3	1.378146836	91010
FN1	3.537545404	2335
FZD4	-1.206095276	8322
GREM1	2.004913708	26585
HELLS	1.404515242	3070
HEYL	1.443807123	26508
HJURP	2.211101934	55355
HMGB2	1.100421497	3148
HTRA1	1.326532014	5654
ISLR	1.034471626	3671
KIF11	1.373044092	3832
LIN9	1.024362181	286826
LMCD1	-1.381869545	29995
LMNB1	1.126918583	4001
LOXL1	1.103496813	4016
LUM	1.932073597	4060
MCM3	1.084719829	4172
MEIS3	1.137786365	56917
MELK	2.069322808	9833
MEOX2	-1.421465239	4223
MFAP4	-1.758161206	4239
MMP14	1.715530256	4323
MYBL2	2.431920467	4605
NCAPG	1.785107468	64151
NID2	2.121415271	22795
NKX3-2	2.636432881	579
NOX4	1.921561034	50507
NUF2	1.910752253	83540
OLFML2B	1.548017431	25903
ORC1	1.780819058	4998
PDGFRB	1.37278824	5159
PLPP4	4.226724576	196051
PMEPA1	2.30463591	56937
PODN	-1.455309395	127435
POLQ	1.875283758	10721
PRC1	1.539858561	9055
RAC3	1.431358748	5881
RAD51	1.811684298	5888
RCN3	1.643017049	57333
RCOR2	2.065505562	283248
RUVBL1	1.070689492	8607
SNED1	-1.41345801	25992
SPON2	1.53224126	10417
SULF1	2.379679348	23213
TGFB3	1.037540737	7043
THBS2	1.857331136	7058
THY1	1.34032591	7070
TOP2A	1.788449173	7153
WDHD1	1.729186126	11169
WNT2B	1.500961912	7482
XRCC3	1.478843215	7517
