# Supplementary material for: Clinical significance and immune landscapes of stemness‐related and immune gene set‐based signature in oral cancer
Source: Clin Transl Med. 2021 Feb 19;11(2):e343. doi: 10.1002/ctm2.343 (PMC7893806; doi:10.1002/ctm2.343)
Supplement: Supplementary file 3 — Supporting Information [file CTM2-11-e343-s003.xls]

Tumor_Sample_Barcode	total	total_perMB	total_perMB_log
TCGA-CR-7391	1	0.02	-1.69897000433602
TCGA-CV-A6K0	1	0.02	-1.69897000433602
TCGA-CN-4733	2	0.04	-1.39794000867204
TCGA-CV-5971	2	0.04	-1.39794000867204
TCGA-CV-A45T	2	0.04	-1.39794000867204
TCGA-BA-A6DB	3	0.06	-1.22184874961636
TCGA-CQ-A4CH	3	0.06	-1.22184874961636
TCGA-CR-7392	5	0.1	-1
TCGA-BA-A6DG	6	0.12	-0.920818753952375
TCGA-CN-5358	8	0.16	-0.795880017344075
TCGA-D6-6827	11	0.22	-0.657577319177794
TCGA-CV-A464	12	0.24	-0.619788758288394
TCGA-CQ-6229	14	0.28	-0.552841968657781
TCGA-CR-6492	14	0.28	-0.552841968657781
TCGA-CR-7397	15	0.3	-0.522878745280338
TCGA-CV-7100	15	0.3	-0.522878745280338
TCGA-KU-A6H8	15	0.3	-0.522878745280338
TCGA-BA-5557	17	0.34	-0.468521082957745
TCGA-CR-7376	18	0.36	-0.443697499232713
TCGA-CR-6488	19	0.38	-0.42021640338319
TCGA-CV-5979	20	0.4	-0.397940008672038
TCGA-MZ-A6I9	20	0.4	-0.397940008672038
TCGA-IQ-7631	21	0.42	-0.3767507096021
TCGA-IQ-7632	21	0.42	-0.3767507096021
TCGA-D6-6515	22	0.44	-0.356547323513813
TCGA-H7-A6C4	22	0.44	-0.356547323513813
TCGA-CQ-5325	23	0.46	-0.337242168318426
TCGA-CV-7236	23	0.46	-0.337242168318426
TCGA-HD-7831	24	0.48	-0.318758762624413
TCGA-WA-A7H4	24	0.48	-0.318758762624413
TCGA-CV-6943	25	0.5	-0.301029995663981
TCGA-CV-A465	25	0.5	-0.301029995663981
TCGA-IQ-A61J	25	0.5	-0.301029995663981
TCGA-CQ-5329	26	0.52	-0.283996656365201
TCGA-CV-6939	26	0.52	-0.283996656365201
TCGA-CV-7238	26	0.52	-0.283996656365201
TCGA-CQ-7065	27	0.54	-0.267606240177031
TCGA-CR-6493	27	0.54	-0.267606240177031
TCGA-DQ-7591	27	0.54	-0.267606240177031
TCGA-CQ-6222	28	0.56	-0.2518119729938
TCGA-MT-A51X	28	0.56	-0.2518119729938
TCGA-CN-A6UY	29	0.58	-0.236572006437063
TCGA-CN-4737	31	0.62	-0.207608310501746
TCGA-CQ-6224	31	0.62	-0.207608310501746
TCGA-CQ-A4C7	31	0.62	-0.207608310501746
TCGA-CR-5250	31	0.62	-0.207608310501746
TCGA-CV-7103	31	0.62	-0.207608310501746
TCGA-P3-A5QE	31	0.62	-0.207608310501746
TCGA-QK-A6IJ	31	0.62	-0.207608310501746
TCGA-CV-7090	32	0.64	-0.193820026016113
TCGA-F7-A620	33	0.66	-0.180456064458131
TCGA-QK-A652	33	0.66	-0.180456064458131
TCGA-BB-4228	34	0.68	-0.167491087293764
TCGA-CQ-6227	34	0.68	-0.167491087293764
TCGA-UP-A6WW	34	0.68	-0.167491087293764
TCGA-BA-A6DD	35	0.7	-0.154901959985743
TCGA-C9-A480	35	0.7	-0.154901959985743
TCGA-CQ-6219	35	0.7	-0.154901959985743
TCGA-HD-8634	35	0.7	-0.154901959985743
TCGA-CR-7382	36	0.72	-0.142667503568732
TCGA-CV-7180	36	0.72	-0.142667503568732
TCGA-DQ-5630	37	0.74	-0.130768280269024
TCGA-CN-6996	38	0.76	-0.119186407719209
TCGA-CR-7372	38	0.76	-0.119186407719209
TCGA-CV-6433	38	0.76	-0.119186407719209
TCGA-CQ-5323	39	0.78	-0.10790539730952
TCGA-CV-7429	39	0.78	-0.10790539730952
TCGA-CX-7085	39	0.78	-0.10790539730952
TCGA-CQ-A4CE	40	0.8	-0.0969100130080564
TCGA-CN-4725	42	0.84	-0.0757207139381184
TCGA-CV-A6JO	42	0.84	-0.0757207139381184
TCGA-CV-A6JT	42	0.84	-0.0757207139381184
TCGA-P3-A6T2	42	0.84	-0.0757207139381184
TCGA-CV-6950	43	0.86	-0.0655015487564323
TCGA-CN-4742	44	0.88	-0.0555173278498314
TCGA-CV-5973	44	0.88	-0.0555173278498314
TCGA-F7-A61W	44	0.88	-0.0555173278498314
TCGA-CN-4728	45	0.9	-0.0457574905606751
TCGA-CV-6959	46	0.92	-0.0362121726544447
TCGA-CV-7416	47	0.94	-0.0268721464003014
TCGA-CV-A468	47	0.94	-0.0268721464003014
TCGA-DQ-5624	47	0.94	-0.0268721464003014
TCGA-HD-8314	47	0.94	-0.0268721464003014
TCGA-UF-A7JC	47	0.94	-0.0268721464003014
TCGA-BB-4225	48	0.96	-0.0177287669604316
TCGA-CQ-5330	48	0.96	-0.0177287669604316
TCGA-CV-7423	48	0.96	-0.0177287669604316
TCGA-MT-A7BN	48	0.96	-0.0177287669604316
TCGA-BB-A5HZ	49	0.98	-0.00877392430750515
TCGA-CN-A6V6	49	0.98	-0.00877392430750515
TCGA-CV-7183	49	0.98	-0.00877392430750515
TCGA-CR-7401	50	1	0
TCGA-IQ-A6SH	50	1	0
TCGA-BB-8601	51	1.02	0.00860017176191757
TCGA-CN-4726	51	1.02	0.00860017176191757
TCGA-CR-7394	52	1.04	0.0170333392987804
TCGA-D6-6825	52	1.04	0.0170333392987804
TCGA-HD-A6HZ	52	1.04	0.0170333392987804
TCGA-P3-A5QA	52	1.04	0.0170333392987804
TCGA-UF-A7JS	52	1.04	0.0170333392987804
TCGA-DQ-7592	53	1.06	0.0253058652647703
TCGA-CQ-A4C9	54	1.08	0.0334237554869497
TCGA-BA-6873	55	1.1	0.0413926851582251
TCGA-CR-6477	55	1.1	0.0413926851582251
TCGA-CV-A6JY	55	1.1	0.0413926851582251
TCGA-HD-8224	56	1.12	0.0492180226701817
TCGA-CN-6998	57	1.14	0.0569048513364726
TCGA-CQ-5324	57	1.14	0.0569048513364726
TCGA-CV-6955	57	1.14	0.0569048513364726
TCGA-QK-A64Z	57	1.14	0.0569048513364726
TCGA-CR-7369	58	1.16	0.0644579892269184
TCGA-CV-7413	58	1.16	0.0644579892269184
TCGA-CN-5359	59	1.18	0.0718820073061254
TCGA-QK-A6IH	59	1.18	0.0718820073061254
TCGA-CN-5367	60	1.2	0.0791812460476248
TCGA-CV-5976	60	1.2	0.0791812460476248
TCGA-CV-5977	60	1.2	0.0791812460476248
TCGA-BA-5151	61	1.22	0.0863598306747482
TCGA-BA-4075	62	1.24	0.0934216851622351
TCGA-CN-A63V	62	1.24	0.0934216851622351
TCGA-CV-7097	62	1.24	0.0934216851622351
TCGA-BB-4224	63	1.26	0.100370545117563
TCGA-CV-A6JN	63	1.26	0.100370545117563
TCGA-T2-A6WZ	63	1.26	0.100370545117563
TCGA-CN-4736	64	1.28	0.107209969647868
TCGA-CV-7435	64	1.28	0.107209969647868
TCGA-CQ-A4CG	65	1.3	0.113943352306837
TCGA-CV-6436	65	1.3	0.113943352306837
TCGA-CV-7438	65	1.3	0.113943352306837
TCGA-HD-A6I0	65	1.3	0.113943352306837
TCGA-MT-A67D	65	1.3	0.113943352306837
TCGA-CN-6018	66	1.32	0.12057393120585
TCGA-CN-A642	66	1.32	0.12057393120585
TCGA-F7-8489	66	1.32	0.12057393120585
TCGA-CV-6934	68	1.36	0.133538908370218
TCGA-DQ-5631	68	1.36	0.133538908370218
TCGA-CN-4740	69	1.38	0.139879086401236
TCGA-CQ-A4CB	69	1.38	0.139879086401236
TCGA-CR-7377	69	1.38	0.139879086401236
TCGA-CV-A45R	69	1.38	0.139879086401236
TCGA-D6-A4ZB	69	1.38	0.139879086401236
TCGA-D6-A6EO	69	1.38	0.139879086401236
TCGA-P3-A6T0	69	1.38	0.139879086401236
TCGA-BA-7269	70	1.4	0.146128035678238
TCGA-CN-4741	70	1.4	0.146128035678238
TCGA-CN-5370	70	1.4	0.146128035678238
TCGA-CQ-6223	70	1.4	0.146128035678238
TCGA-D6-A4Z9	70	1.4	0.146128035678238
TCGA-F7-A50G	70	1.4	0.146128035678238
TCGA-CV-5439	71	1.42	0.152288344383056
TCGA-CV-A45X	71	1.42	0.152288344383056
TCGA-CN-6016	72	1.44	0.15836249209525
TCGA-CQ-7069	72	1.44	0.15836249209525
TCGA-KU-A66T	72	1.44	0.15836249209525
TCGA-P3-A6T8	72	1.44	0.15836249209525
TCGA-CV-7407	73	1.46	0.164352855784437
TCGA-CV-7434	74	1.48	0.170261715394957
TCGA-QK-AA3K	74	1.48	0.170261715394957
TCGA-D6-A6EN	75	1.5	0.176091259055681
TCGA-P3-A6T3	75	1.5	0.176091259055681
TCGA-CV-5436	76	1.52	0.181843587944773
TCGA-CV-6938	76	1.52	0.181843587944773
TCGA-CV-7425	76	1.52	0.181843587944773
TCGA-D6-A6EM	76	1.52	0.181843587944773
TCGA-CQ-6220	77	1.54	0.187520720836463
TCGA-CQ-7068	77	1.54	0.187520720836463
TCGA-CR-7373	77	1.54	0.187520720836463
TCGA-CV-7104	77	1.54	0.187520720836463
TCGA-HD-7832	77	1.54	0.187520720836463
TCGA-BA-A4IG	78	1.56	0.193124598354462
TCGA-CN-6020	78	1.56	0.193124598354462
TCGA-CV-6954	78	1.56	0.193124598354462
TCGA-CV-A6JD	78	1.56	0.193124598354462
TCGA-CV-A6JZ	78	1.56	0.193124598354462
TCGA-CX-7082	78	1.56	0.193124598354462
TCGA-IQ-A6SG	78	1.56	0.193124598354462
TCGA-CN-6994	79	1.58	0.198657086954423
TCGA-CR-7380	80	1.6	0.204119982655925
TCGA-CR-7395	80	1.6	0.204119982655925
TCGA-CV-7411	81	1.62	0.209515014542631
TCGA-CV-A45V	81	1.62	0.209515014542631
TCGA-CX-A4AQ	81	1.62	0.209515014542631
TCGA-DQ-7588	81	1.62	0.209515014542631
TCGA-F7-A61S	81	1.62	0.209515014542631
TCGA-QK-A8Z9	81	1.62	0.209515014542631
TCGA-C9-A47Z	82	1.64	0.214843848047698
TCGA-CQ-6228	82	1.64	0.214843848047698
TCGA-CV-7255	82	1.64	0.214843848047698
TCGA-UF-A719	82	1.64	0.214843848047698
TCGA-CN-4729	83	1.66	0.220108088040055
TCGA-CV-6003	83	1.66	0.220108088040055
TCGA-CN-A49A	84	1.68	0.225309281725863
TCGA-CR-6491	84	1.68	0.225309281725863
TCGA-CV-5966	84	1.68	0.225309281725863
TCGA-CX-7219	84	1.68	0.225309281725863
TCGA-D6-6823	84	1.68	0.225309281725863
TCGA-UF-A7JD	84	1.68	0.225309281725863
TCGA-CN-4731	85	1.7	0.230448921378274
TCGA-CV-6933	85	1.7	0.230448921378274
TCGA-CV-6937	85	1.7	0.230448921378274
TCGA-CV-A45O	86	1.72	0.235528446907549
TCGA-F7-A61V	86	1.72	0.235528446907549
TCGA-BA-5556	87	1.74	0.2405492482826
TCGA-BB-A6UO	87	1.74	0.2405492482826
TCGA-CQ-A4C6	87	1.74	0.2405492482826
TCGA-CQ-A4CI	87	1.74	0.2405492482826
TCGA-CR-7379	87	1.74	0.2405492482826
TCGA-MZ-A7D7	87	1.74	0.2405492482826
TCGA-BA-A6DE	89	1.78	0.250420002308894
TCGA-CV-7263	89	1.78	0.250420002308894
TCGA-CQ-5331	90	1.8	0.255272505103306
TCGA-CV-7178	90	1.8	0.255272505103306
TCGA-CN-A498	91	1.82	0.260071387985075
TCGA-CQ-7072	91	1.82	0.260071387985075
TCGA-CV-6953	91	1.82	0.260071387985075
TCGA-MT-A67A	91	1.82	0.260071387985075
TCGA-CN-6019	92	1.84	0.264817823009536
TCGA-CQ-6218	92	1.84	0.264817823009536
TCGA-CQ-6221	92	1.84	0.264817823009536
TCGA-QK-A6IG	92	1.84	0.264817823009536
TCGA-IQ-A61H	94	1.88	0.27415784926368
TCGA-UF-A7JA	94	1.88	0.27415784926368
TCGA-BA-A6D8	96	1.92	0.28330122870355
TCGA-CV-A6JU	96	1.92	0.28330122870355
TCGA-P3-A6T4	97	1.94	0.287801729930226
TCGA-CV-6945	98	1.96	0.292256071356476
TCGA-H7-7774	98	1.96	0.292256071356476
TCGA-P3-A6T6	98	1.96	0.292256071356476
TCGA-CR-6471	99	1.98	0.296665190261531
TCGA-CR-7390	99	1.98	0.296665190261531
TCGA-CV-6940	99	1.98	0.296665190261531
TCGA-F7-A50J	99	1.98	0.296665190261531
TCGA-4P-AA8J	100	2	0.301029995663981
TCGA-CV-7235	100	2	0.301029995663981
TCGA-CV-7091	102	2.04	0.309630167425899
TCGA-CV-A6JE	102	2.04	0.309630167425899
TCGA-IQ-A61G	103	2.06	0.313867220369153
TCGA-BA-5558	104	2.08	0.318063334962762
TCGA-CQ-7063	104	2.08	0.318063334962762
TCGA-CV-6951	104	2.08	0.318063334962762
TCGA-D6-8569	104	2.08	0.318063334962762
TCGA-UF-A71B	105	2.1	0.322219294733919
TCGA-CN-4734	107	2.14	0.330413773349191
TCGA-CV-A45P	107	2.14	0.330413773349191
TCGA-P3-A6T7	107	2.14	0.330413773349191
TCGA-CV-6941	108	2.16	0.334453751150931
TCGA-QK-A8Z7	108	2.16	0.334453751150931
TCGA-CN-5364	110	2.2	0.342422680822206
TCGA-CN-5373	110	2.2	0.342422680822206
TCGA-CQ-5332	110	2.2	0.342422680822206
TCGA-BA-6871	111	2.22	0.346352974450639
TCGA-CQ-6225	111	2.22	0.346352974450639
TCGA-CV-7102	111	2.22	0.346352974450639
TCGA-IQ-A61E	111	2.22	0.346352974450639
TCGA-RS-A6TO	111	2.22	0.346352974450639
TCGA-CR-7386	112	2.24	0.350248018334163
TCGA-UF-A7JO	113	2.26	0.354108439147401
TCGA-HD-A633	115	2.3	0.361727836017593
TCGA-UF-A71E	115	2.3	0.361727836017593
TCGA-CN-6024	117	2.34	0.369215857410143
TCGA-CV-7446	117	2.34	0.369215857410143
TCGA-BA-4074	119	2.38	0.376576957056512
TCGA-BB-A5HU	121	2.42	0.383815365980431
TCGA-H7-8501	121	2.42	0.383815365980431
TCGA-CR-7367	123	2.46	0.390935107103379
TCGA-BA-6872	125	2.5	0.397940008672038
TCGA-CV-5970	125	2.5	0.397940008672038
TCGA-CN-4730	126	2.52	0.401400540781544
TCGA-CV-7432	126	2.52	0.401400540781544
TCGA-CQ-A4CD	127	2.54	0.404833716619938
TCGA-CV-A45U	128	2.56	0.40823996531185
TCGA-T3-A92N	128	2.56	0.40823996531185
TCGA-CN-5369	133	2.66	0.424881636631067
TCGA-CV-6952	133	2.66	0.424881636631067
TCGA-CQ-5334	134	2.68	0.428134794028789
TCGA-CR-7365	135	2.7	0.431363764158987
TCGA-P3-A6T5	135	2.7	0.431363764158987
TCGA-CR-7368	136	2.72	0.434568904034199
TCGA-CQ-5333	139	2.78	0.444044795918076
TCGA-CN-6013	140	2.8	0.447158031342219
TCGA-CV-7253	140	2.8	0.447158031342219
TCGA-QK-A6II	141	2.82	0.450249108319361
TCGA-CV-7406	142	2.84	0.453318340047038
TCGA-DQ-5625	142	2.84	0.453318340047038
TCGA-CV-6956	146	2.92	0.465382851448418
TCGA-UF-A71A	146	2.92	0.465382851448418
TCGA-CV-6960	147	2.94	0.468347330412157
TCGA-CV-6948	148	2.96	0.471291711058939
TCGA-HD-8635	149	2.98	0.474216264076255
TCGA-HD-A4C1	151	3.02	0.480006942957151
TCGA-UF-A7JT	151	3.02	0.480006942957151
TCGA-CR-6484	152	3.04	0.482873583608754
TCGA-T2-A6WX	156	3.12	0.494154594018443
TCGA-WA-A7GZ	156	3.12	0.494154594018443
TCGA-CQ-5326	160	3.2	0.505149978319906
TCGA-CV-7414	164	3.28	0.515873843711679
TCGA-CV-6441	166	3.32	0.521138083704036
TCGA-CV-A463	168	3.36	0.526339277389844
TCGA-CX-7086	172	3.44	0.53655844257153
TCGA-CV-6942	173	3.46	0.539076098792777
TCGA-CV-7252	173	3.46	0.539076098792777
TCGA-CV-7095	175	3.5	0.544068044350276
TCGA-CQ-5327	177	3.54	0.549003262025788
TCGA-CV-6936	179	3.58	0.553883026643874
TCGA-CN-6995	181	3.62	0.558708570533166
TCGA-BA-A6DJ	186	3.72	0.570542939881898
TCGA-CV-7254	193	3.86	0.586587304671755
TCGA-MT-A67F	202	4.04	0.606381365110605
TCGA-BA-4077	206	4.12	0.614897216033135
TCGA-CV-7099	210	4.2	0.6232492903979
TCGA-CV-5442	215	4.3	0.633468455579587
TCGA-CV-A45Q	215	4.3	0.633468455579587
TCGA-P3-A5QF	247	4.94	0.693726948923647
TCGA-CN-6011	268	5.36	0.72916478969277
TCGA-T2-A6X2	296	5.92	0.77232170672292
TCGA-CV-7427	322	6.44	0.808885867359812
TCGA-BA-5152	350	7	0.845098040014257
TCGA-QK-A6VB	376	7.52	0.876217840591642
TCGA-CR-6472	382	7.64	0.88309335857569
TCGA-CQ-7071	388	7.76	0.889861721258188
TCGA-CV-6961	394	7.88	0.896526217489555
TCGA-CV-A6K2	480	9.6	0.982271233039568
TCGA-D6-6516	1353	27.06	1.4323277922616
TCGA-CV-7568	1781	35.62	1.55169391512722
TCGA-F7-A624	2393	47.86	1.67997269427742
